# Supplementary material for: A Novel WRKY Transcription Factor from Ipomoea trifida, ItfWRKY70, Confers Drought Tolerance in Sweet Potato
Source: Int J Mol Sci. 2022 Jan 8;23(2):686. doi: 10.3390/ijms23020686 (PMC8775875; doi:10.3390/ijms23020686)
Supplement: Supplementary file 1 [file ijms-23-00686-s001.zip]

Archive with 1 entries (1 files):
- ijms-1534835-supplementary.pdf
